# Supplementary material for: Plastid Genome Sequence of a Wild Woody Oil Species, Prinsepia utilis, Provides Insights into Evolutionary and Mutational Patterns of Rosaceae Chloroplast Genomes
Source: PLoS One. 2013 Sep 2;8(9):e73946. doi: 10.1371/journal.pone.0073946 (PMC3759469; doi:10.1371/journal.pone.0073946)
Supplement: Table S1 — Primers used for validating genome assembly and gaps closing. (XLS) [file pone.0073946.s006.xls]

## Sheet: Sheet1
Additional Table 1 – Primers used for validating genome assembly and gaps closing.
Primers		Forward				Reverse
Q1		AGCCTTCCAAGCTAACGA				TTTACCGACGAAGCAGAA
Q2		TGCGATGCTCTAACCTCT				GACCCTCTGATAACATAAA
Q3		ATTTCGAGTTACCTGCTTC				CAATCTATTCACCCGTCTA
Q4		AGGATATTGGGCAGCATT				TTTCAACGACCTCTTCTT
Q5		AGTTATGAACCCTGTAGACC				AAGGCAGTGGATTGTGAA
Q6		CTTTTGCTTAGGGCTTTC				TCATTCTTACCCACTGCC
Q7		ATAAGACAGTAGTCGTTGGC				GGCGAAATGAGTCTGGAT
Q8		GATAGACGGGTTGGTTCA				AACACTGTACGGCTCCA
Q9		TTCTTCATTCATTCCCATCC				TTGGAATGGAGGCTGAAC
Q10		TAGAAAGGGAGATGC				ACCTCAGAAACGGGGAAA
Q11		CTAAAACGTCTATCTGGAGT				ACCTCAGAAACGGGGAAA
